# Supplementary material for: Leaftronics: Natural lignocellulose scaffolds for sustainable electronics
Source: Sci Adv. 2024 Nov 8;10(45):eadq3276. doi: 10.1126/sciadv.adq3276 (PMC11546746; doi:10.1126/sciadv.adq3276)
Supplement: Supplementary file 2 — Movies S1 and S2 [file sciadv.adq3276_movies_s1_and_s2.zip]

Archive with 2 entries (2 files):
- sciadv.adq3276_movie_S1.mp4
- sciadv.adq3276_movie_S2.mp4
